# Supplementary material for: Isolation and Characterization of a Crude Oil-Tolerant Obligate Halophilic Bacterium from the Great Salt Lake of the United States of America
Source: Microorganisms. 2025 Jul 3;13(7):1568. doi: 10.3390/microorganisms13071568 (PMC12299700; doi:10.3390/microorganisms13071568)
Supplement: Supplementary file 1 [file microorganisms-13-01568-s001.zip]

Archive with 1 entries (1 files):
- microorganisms-3645373-supplementary.pdf
